# Supplementary material for: Selection of Suitable Reference Genes for RT-qPCR Gene Expression Analysis in Centipedegrass under Different Abiotic Stress
Source: Genes (Basel). 2023 Sep 26;14(10):1874. doi: 10.3390/genes14101874 (PMC10606319; doi:10.3390/genes14101874)
Supplement: Supplementary file 1 [file genes-14-01874-s001.zip]

Archive with 1 entries (1 files):
- genes-2617471-supplementary.pdf
